# Supplementary material for: Integrin-Mediated Mechanosensing of Modeled Lymph Node Microenvironment Promotes T Cell Activation via Nuclear Deformation
Source: Research (Wash D C). 2026 Feb 6;9:1121. doi: 10.34133/research.1121 (PMC12877341; doi:10.34133/research.1121)
Supplement: Supplementary 1 — Figs. S1 to S11 Supplementary Text Table S1 [file research.1121.f1.zip]

Archive with 14 entries (14 files):
- Figure S1.TIF
- Figure S10.TIF
- Figure S11.TIF
- Figure S2.TIF
- Figure S3.TIF
- Figure S4.TIF
- Figure S5.TIF
- Figure S6.TIF
- Figure S7.TIF
- Figure S8.TIF
- Figure S9a-f.TIF
- Figure S9g.TIF
- Revised Manuscript-SM (Clean Version).docx
- Revised Manuscript-SM (with Highlighted Changes).pdf
